# Supplementary material for: Colonization and genetic diversification processes of Leishmania infantum in the Americas
Source: Commun Biol. 2021 Jan 29;4:139. doi: 10.1038/s42003-021-01658-5 (PMC7846609; doi:10.1038/s42003-021-01658-5)
Supplement: Supplementary file 3 — Supplementary Data 1 [file 42003_2021_1658_MOESM3_ESM.xlsx]

## Sheet: Planilha1
Supplementary Table 1 L. infantum isolates analyzed by whole-genome sequencing or polymerase chain reaction product electrophoresis. Abbreviations: IOCL (Coleção de Leishmania do Instituto Oswaldo Cruz); NRD (average nuclear read-depth); PCR (polymerase chain reaction testing for presence/absence of the chr31 deletion locus); WGS (whole-genome sequencing); NA (not applicable); ND (not determined)…
ID	IOCL code	International code	Geographic origin	Deletion?	Data type	NRD	WGS source	Accession
NonDel_BO_3756	3756	MCAN/BO/2017/PQ102P	Puerto Quijarro, Bolivia	NO	PCR	NA	NA	NA
Del_DF_2898	2898	MHOM_BR_2006_NMT-HUB402982MO	Distrito Federal, Brazil	YES	WGS	37.3	This study	SRR12506728
Del_BA_579	579	MHOM/BR/1974/PP75	Bahia, Brazil	YES	PCR	NA	NA	NA
Del_DF_2919	2919	MCAN_BR_2005_NMT-DF544MO	Distrito Federal, Brazil	YES	WGS	23.4	This study	SRR12506727
Del_ES_2788	2788	MHOM_BR_2005_DRD	Espírito Santo, Brazil	YES	WGS	47.8	This study	SRR12506716
Del_ES_2789	2789	MHOM_BR_2005_HRNS-1	Espírito Santo, Brazil	YES	WGS	50.5	This study	SRR12506705
Del_ES_3068	3068	MCAN_BR_2008_CP-18	Espírito Santo, Brazil	YES	WGS	48.2	This study	SRR12506694
Del_HN_167	NA	MHOM_HN_1989_167	Orocuina, Honduras	YES	WGS	32.7	Franssen et al. (2020)	ERS097156
Del_HN_336	NA	MHOM_HN_1993_336	San Juan Bautista, Honduras	YES	WGS	51.8	Franssen et al. (2020)	ERS097145
Del_PE_2647	2647	MHOM/BR/2003/ACS	Pernambuco, Brazil	YES	PCR	NA	NA	NA
Del_PE_3434	3434	MHOM/BR/2012/EJC	Pernambuco, Brazil	YES	PCR	NA	NA	NA
Del_PE_2769	2769	MCAN/BR/2005/SPACK	Pernambuco, Brazil	YES	PCR	NA	NA	NA
Del_PE_3053	3053	MHOM/BR/2008/RJS	Pernambuco, Brazil	YES	PCR	NA	NA	NA
Del_PE_2933	2933	MCAN/BR/2006/MAIKE	Pernambuco, Brazil	YES	PCR	NA	NA	NA
Del_MA_04A	NA	MHOM_BR_06_MA04A	Maranhão, Brazil	YES	WGS	65.4	Carnielli et al. (2018)	SRS3882357
Del_MA_07A	NA	MHOM_BR_06_MA07A	Maranhão, Brazil	YES	WGS	36.1	Carnielli et al. (2018)	SRS3882351
Del_MG_11A	NA	MHOM_BR_05_MG11A	Minas Gerais, Brazil	YES	WGS	113.1	Carnielli et al. (2018)	SRS3882354
Del_MG_12A	NA	MHOM_BR_05_MG12A	Minas Gerais, Brazil	YES	WGS	62.5	Carnielli et al. (2018)	SRS3882353
NonDel_PI_3680	3680	MHOM/BR/2006/6909	Piauí, Brazil	NO	PCR	NA	NA	NA
NonDel_PI_3681	3681	MHOM/BR/2006/6912	Piauí, Brazil	NO	PCR	NA	NA	NA
NonDel_PI_3682	3682	MHOM/BR/2006/P112A 4P NMV	Piauí, Brazil	NO	PCR	NA	NA	NA
NonDel_PI_3683	3683	MHOM/BR/2006/JSMG 3P	Piauí, Brazil	NO	PCR	NA	NA	NA
Del_PI_3684	3684	MHOM/BR/2006/ARS 3P	Piauí, Brazil	YES	PCR	NA	NA	NA
NonDel_PI_3685	3685	MHOM/BR/2006/MA03-A 4P (GMS)	Piauí, Brazil	NO	PCR	NA	NA	NA
Del_PI_3684	3686	MHOM/BR/2006/MA04A 4P JNN	Piauí, Brazil	YES	PCR	NA	NA	NA
NonDel_PI_3687	3687	MHOM/BR/2006/FFS 3P PI-05	Piauí, Brazil	NO	PCR	NA	NA	NA
NonDel_PI_3688	3688	MHOM/BR/2006/P109A 4P JAS	Piauí, Brazil	NO	PCR	NA	NA	NA
NonDel_PI_3692	3692	MHOM/BR/2006/891	Piauí, Brazil	NO	PCR	NA	NA	NA
NonDel_PI_3693	3693	MHOM/BR/2006/930	Piauí, Brazil	NO	PCR	NA	NA	NA
NonDel_PI_3694	3694	MHOM/BR/2006/890	Piauí, Brazil	NO	PCR	NA	NA	NA
Del_PI_3695	3695	MHOM/BR/2006/867	Piauí, Brazil	YES	PCR	NA	NA	NA
NonDel_PI_3696	3696	MHOM/BR/2006/6889	Piauí, Brazil	NO	PCR	NA	NA	NA
NonDel_PI_3697	3697	MHOM/BR/2006/6893	Piauí, Brazil	NO	PCR	NA	NA	NA
Del_PI_3698	3698	MHOM/BR/2006/791	Piauí, Brazil	YES	PCR	NA	NA	NA
NonDel_PI_3699	3699	MHOM/BR/2006/6905	Piauí, Brazil	NO	PCR	NA	NA	NA
NonDel_PI_3700	3700	MHOM/BR/2006/6914	Piauí, Brazil	NO	PCR	NA	NA	NA
NonDel_PI_3702	3702	MHOM/BR/2006/Pi 04A 4P DHRi	Piauí, Brazil	NO	PCR	NA	NA	NA
Del_PI_3703	3703	MHOM/BR/2006/AAS 3P	Piauí, Brazil	YES	PCR	NA	NA	NA
NonDel_PI_3704	3704	MHOM/BR/2006/AAS 4P	Piauí, Brazil	NO	PCR	NA	NA	NA
Del_PI_3705	3705	MHOM/BR/2006/Pi 11A 4P MBS	Piauí, Brazil	YES	PCR	NA	NA	NA
NonDel_PI_3707	3707	MHOM/BR/2006/MA01-A 4P	Piauí, Brazil	NO	PCR	NA	NA	NA
Del_MG_13A	NA	MHOM_BR_05_MG13A	Minas Gerais, Brazil	YES	WGS	69.3	Carnielli et al. (2018)	SRS3882350
Del_MG_15A	NA	MHOM_BR_05_MG15A	Minas Gerais, Brazil	YES	WGS	100.9	Carnielli et al. (2018)	SRS3882346
Del_MG_16A	NA	MHOM_BR_05_MG16A	Minas Gerais, Brazil	YES	WGS	137.5	Carnielli et al. (2018)	SRS3882345
Del_MG_17A	NA	MHOM_BR_05_MG17A	Minas Gerais, Brazil	YES	WGS	97.5	Carnielli et al. (2018)	SRS3882348
Del_MG_18A	NA	MHOM_BR_05_MG18A	Minas Gerais, Brazil	YES	WGS	66.3	Carnielli et al. (2018)	SRS3882347
Del_MG_19A	NA	MHOM_BR_05_MG19A	Minas Gerais, Brazil	YES	WGS	80.4	Carnielli et al. (2018)	SRS3882342
Del_MG_3378	3378	MCAN_BR_2010_CA1	Minas Gerais, Brazil	YES	WGS	23.6	This study	SRR12506683
Del_MG_3379	3379	MCAN_BR_2010_CA2	Minas Gerais, Brazil	YES	WGS	30.4	This study	SRR12506673
Del_MG_3380	3380	MCAN_BR_2010_CA3	Minas Gerais, Brazil	YES	WGS	34.5	This study	SRR12506672
Del_MG_3381	3381	MCAN_BR_2010_CA4	Minas Gerais, Brazil	YES	WGS	21.0	This study	SRR12506671
Del_MT_3136	3136	MCAN_BR_2009_PATETA	Mato Grosso, Brazil	YES	WGS	129.8	This study	SRR12506670
Del_SC_3716	3716	MCAN/BR/2010/IRIS	Santa Catarina, Brazil	YES	PCR	163.3	NA	NA
Del_SC_3717	3717	MCAN/BR/2014/BOB	Santa Catarina, Brazil	YES	PCR	135.4	NA	NA
Del_SC_3718	3718	MCAN/BR/2015/SNOOPY	Santa Catarina, Brazil	YES	PCR	NA	NA	NA
Del_SC_3719	3719	MCAN/BR/2015/PACO	Santa Catarina, Brazil	YES	PCR	NA	NA	NA
Del_SC_3733	3733	MCAN/BR/2015/LAIKA	Santa Catarina, Brazil	YES	PCR	NA	NA	NA
Del_SC_3720	3720	MCAN/BR/2014/FAISCA	Santa Catarina, Brazil	YES	PCR	NA	NA	NA
Del_SC_3721	3721	MCAN/BR/2010/CHOCOLATE	Santa Catarina, Brazil	YES	PCR	NA	NA	NA
Del_SC_3722	3722	MCAN/BR/2010/LOBA	Santa Catarina, Brazil	YES	PCR	NA	NA	NA
Del_SC_3724	3724	MCAN/BR/2014/NINNA	Santa Catarina, Brazil	YES	PCR	NA	NA	NA
Del_SC_3725	3725	MCAN/BR/2015/TWISTY	Santa Catarina, Brazil	YES	PCR	NA	NA	NA
Del_SC_3726	3726	MCAN/BR/2014/PINGO 2	Santa Catarina, Brazil	YES	PCR	NA	NA	NA
Del_SC_3734	3734	MCAN/BR/2015/LUMA	Santa Catarina, Brazil	YES	PCR	NA	NA	NA
Del_SC_3727	3727	MCAN/BR/2015/KIARA 2	Santa Catarina, Brazil	YES	PCR	NA	NA	NA
Del_SC_3728	3728	MHOM/BR/2017/PC	Santa Catarina, Brazil	YES	PCR	NA	NA	NA
Del_SC_3729	3729	MCAN/BR/2016/PRETO	Santa Catarina, Brazil	YES	PCR	NA	NA	NA
Del_SC_3730	3730	MCAN/BR/2014/DORA	Santa Catarina, Brazil	YES	PCR	NA	NA	NA
Del_SC_3731	3731	MCAN/BR/2010/ZEUS	Santa Catarina, Brazil	YES	PCR	NA	NA	NA
Del_SC_3735	3735	MCAN/BR/2010/PONGO	Santa Catarina, Brazil	YES	PCR	NA	NA	NA
Del_SC_3736	3736	MCAN/BR/2014/AMIGO	Santa Catarina, Brazil	YES	PCR	NA	NA	NA
NonDel_SC_3737	3737	MCAN/BR/2017/BETHOVEN	Santa Catarina, Brazil	NO	PCR	NA	NA	NA
Del_SC_3738	3738	MCAN/BR/2016/NICK	Santa Catarina, Brazil	YES	PCR	NA	NA	NA
Del_SC_3739	3739	MCAN/BR/2015/BOMBOM	Santa Catarina, Brazil	YES	PCR	NA	NA	NA
Del_SC_3740	3740	MCAN/BR/2010/BAROLO	Santa Catarina, Brazil	YES	PCR	NA	NA	NA
Del_SC_3741	3741	MCAN/BR/2015/SCOOBY	Santa Catarina, Brazil	YES	PCR	NA	NA	NA
Del_SC_3742	3742	MCAN/BR/2010/CÃO	Santa Catarina, Brazil	YES	PCR	NA	NA	NA
NonDel_SC_3743	3743	MCAN/BR/2010/CHANEL	Santa Catarina, Brazil	NO	PCR	NA	NA	NA
Del_SC_3744	3744	MCAN/BR/2015/BONECA	Santa Catarina, Brazil	YES	PCR	NA	NA	NA
Del_SC_3750	3750	MCAN/BR/2015/GORKIM	Santa Catarina, Brazil	YES	PCR	NA	NA	NA
Del_SC_3751	3751	MCAN/BR/2015/HANNA	Santa Catarina, Brazil	YES	PCR	NA	NA	NA
Del_SC_3752	3752	MCAN/BR/2017/JUJU	Santa Catarina, Brazil	YES	PCR	NA	NA	NA
Del_SC_3753	3753	MCAN/BR/2015/MAGRELO	Santa Catarina, Brazil	YES	PCR	NA	NA	NA
Del_SC_3754	3754	MCAN/BR/2016/BOLA	Santa Catarina, Brazil	YES	PCR	NA	NA	NA
Del_SC_3755	3755	MCAN/BR/2015/NICO	Santa Catarina, Brazil	YES	PCR	NA	NA	NA
Del_SE_3595	3595	MHOM/BR/2014/LVH5	Sergipe, Brazil	YES	PCR	NA	NA	NA
Del_AM_3118	3118	MHOM/BR/2009/BLVD	Amazonas, Brazil	YES	PCR	NA	NA	NA
Del_MT_3138	3138	MCAN_BR_2009_BRONCRIS	Mato Grosso, Brazil	YES	WGS	135.4	This study	SRR12506726
Del_MT_3208	3208	MCAN_BR_2010_ZEUS	Mato Grosso, Brazil	YES	WGS	194.1	This study	SRR12506725
Del_MT_3209	3209	MCAN_BR_2010_ROBI	Mato Grosso, Brazil	YES	WGS	166.9	This study	SRR12506724
Del_MT_3212	3212	MCAN_BR_2010_DIMY I	Mato Grosso, Brazil	YES	WGS	186.9	This study	SRR12506723
Del_MT_3214	3214	MCAN_BR_2010_MEG	Mato Grosso, Brazil	YES	WGS	126.9	This study	SRR12506722
Del_MT_3219	3219	MCAN_BR_2010_TITÃ I	Mato Grosso, Brazil	YES	WGS	174.0	This study	SRR12506721
Del_MT_3223	3223	MCAN_BR_2010_BOLINHA III	Mato Grosso, Brazil	YES	WGS	166.9	This study	SRR12506720
Del_MT_3225	3225	MCAN_BR_2010_CHITARA I	Mato Grosso, Brazil	YES	WGS	180.1	This study	SRR12506719
Del_MT_3227	3227	MCAN_BR_2010_MAGRÃO	Mato Grosso, Brazil	YES	WGS	179.8	This study	SRR12506718
Del_PI_02A	NA	MHOM/BR/06/PI02A	Piauí, Brazil	YES	WGS	89.5	Carnielli et al. (2018)	SRS3882344
Del_PI_03A	NA	MHOM/BR/06/PI03A	Piauí, Brazil	YES	WGS	97.5	Carnielli et al. (2018)	SRS3882343
Del_PI_01A	NA	MHOM/BR/06/PI01A	Piauí, Brazil	YES	WGS	152.0	Carnielli et al. (2018)	SRS3882341
Del_PI_11A	NA	MHOM/BR/06/PI11A	Piauí, Brazil	YES	WGS	61.5	Carnielli et al. (2018)	SRS3882333
Del_PI_2976	2976	MHOM_BR_2006_1406MBS	Piauí, Brazil	YES	WGS	5.6	This study	SRR12506717
Del_PI_3037	3037	MCAN_BR_2007_LIBPI-50	Piauí, Brazil	YES	WGS	180.1	This study	SRR12506715
Del_RJ_3015	3015	MHOM_BR_2007_WC	Rio de Janeiro, Brazil	YES	WGS	95.0	Franssen et al. (2020)	ERS104323
Del_RJ_3598	3598	MCAN_BR_2015_TUBO9	Rio de Janeiro, Brazil	YES	WGS	74.1	This study	SRR12506714
Del_RJ_3634	3634	MCAN_BR_2016_90	Rio de Janeiro, Brazil	YES	WGS	29.0	This study	SRR12506713
Del_MG_2906	2906	MHOM/BR/2002/LPC-RPV	Minas Gerais, Brazil	YES	PCR	NA	NA	NA
Del_MG_3368	3368	MHOM/BR/2011/AD1	Minas Gerais, Brazil	YES	PCR	NA	NA	NA
Del_MG_3370	3370	MHOM/BR/2011/CR1	Minas Gerais, Brazil	YES	PCR	NA	NA	NA
Del_RJ_3635	3635	MCAN_BR_2016_89	Rio de Janeiro, Brazil	YES	WGS	22.3	This study	SRR12506712
Del_RN_11VLd	NA	11VLd	Rio Grande do Norte, Brazil	YES	WGS	97.4	Teixeira et al. (2017)	SRS1868737
Del_RN_12VLh	NA	12VLh	Rio Grande do Norte, Brazil	YES	WGS	97.2	Teixeira et al. (2017)	SRS1868745
Del_RN_13VLh	NA	13VLh	Rio Grande do Norte, Brazil	YES	WGS	108.0	Teixeira et al. (2017)	SRS1868747
Del_RN_14VLh	NA	14VLh	Rio Grande do Norte, Brazil	YES	WGS	105.2	Teixeira et al. (2017)	SRS1868734
Del_RN_15VLd	NA	15VLd	Rio Grande do Norte, Brazil	YES	WGS	103.5	Teixeira et al. (2017)	SRS1868751
Del_RN_16VLd	NA	16VLd	Rio Grande do Norte, Brazil	YES	WGS	105.6	Teixeira et al. (2017)	SRS1868732
Del_RN_17VLd	NA	17VLd	Rio Grande do Norte, Brazil	YES	WGS	113.7	Teixeira et al. (2017)	SRS1868749
Del_RN_18Ah	NA	18Ah	Rio Grande do Norte, Brazil	YES	WGS	108.2	Teixeira et al. (2017)	SRS1868743
Del_RN_19VLh	NA	19VLh	Rio Grande do Norte, Brazil	YES	WGS	115.0	Teixeira et al. (2017)	SRS1868736
Del_RN_1VLh90	NA	1VLh90	Rio Grande do Norte, Brazil	YES	WGS	114.0	Teixeira et al. (2017)	SRS1868739
Del_RN_20VLh	NA	20VLh	Rio Grande do Norte, Brazil	YES	WGS	103.5	Teixeira et al. (2017)	SRS1868733
Del_RN_2VLh90	NA	2VLh90	Rio Grande do Norte, Brazil	YES	WGS	109.5	Teixeira et al. (2017)	SRS1868750
Del_RN_3176	3176	MCAN_BR_2010_PV63	Rio Grande do Norte, Brazil	YES	WGS	68.9	This study	SRR12506711
Del_RN_3177	3177	MCAN_BR_2010_PV64	Rio Grande do Norte, Brazil	YES	WGS	43.3	This study	SRR12506710
Del_RN_3178	3178	MCAN_BR_2010_PV65	Rio Grande do Norte, Brazil	YES	WGS	73.6	This study	SRR12506709
Del_RN_3182	3182	MCAN_BR_2010_PV69	Rio Grande do Norte, Brazil	YES	WGS	80.1	This study	SRR12506708
Del_RN_3183	3183	MCAN_BR_2010_PV71	Rio Grande do Norte, Brazil	YES	WGS	93.6	This study	SRR12506707
Del_RN_3184	3184	MCAN_BR_2010_PV72	Rio Grande do Norte, Brazil	YES	WGS	45.3	This study	SRR12506706
Del_RN_3185	3185	MCAN_BR_2010_PV73	Rio Grande do Norte, Brazil	YES	WGS	154.6	This study	SRR12506704
Del_RN_3186	3186	MCAN_BR_2010_PV74	Rio Grande do Norte, Brazil	YES	WGS	44.2	This study	SRR12506703
Del_RN_3187	3187	MCAN_BR_2010_PV75	Rio Grande do Norte, Brazil	YES	WGS	24.5	This study	SRR12506702
Del_RN_3335	3335	MCAN_BR_2011_PV 128	Rio Grande do Norte, Brazil	YES	WGS	33.8	This study	SRR12506701
Del_RN_3VLh90	NA	3VLh90	Rio Grande do Norte, Brazil	YES	WGS	110.1	Teixeira et al. (2017)	SRS1868748
Del_RN_4VLh90	NA	4VLh90	Rio Grande do Norte, Brazil	YES	WGS	110.6	Teixeira et al. (2017)	SRS1868746
Del_RN_5VLh90	NA	5VLh90	Rio Grande do Norte, Brazil	YES	WGS	113.8	Teixeira et al. (2017)	SRS1868744
Del_RN_6CLh	NA	6CLh	Rio Grande do Norte, Brazil	YES	WGS	103.1	Teixeira et al. (2017)	SRS1868742
Del_RN_7VLd	NA	7VLd	Rio Grande do Norte, Brazil	YES	WGS	112.6	Teixeira et al. (2017)	SRS1868735
Del_RN_9Ah	NA	9Ah	Rio Grande do Norte, Brazil	YES	WGS	110.2	Teixeira et al. (2017)	SRS1868741
Del_RS_3196	3196	MCAN_BR_2010_LUNA II	Rio Grande do Sul, Brazil	YES	WGS	24.1	This study	SRR12506700
Del_SP_3250	3250	MCAN_BR_2009_CLV9	São Paulo, Brazil	YES	WGS	26.7	This study	SRR12506699
Del_SP_3256	3256	MCAN_BR_2009_CLV22	São Paulo, Brazil	YES	WGS	27.8	This study	SRR12506698
Del_SP_3257	3257	MCAN_BR_2011_IMTS-14	São Paulo, Brazil	YES	WGS	39.8	This study	SRR12506697
MIX_MA_02A	NA	MHOM_BR_05_MA02A	Maranhão, Brazil	NO	WGS	103.7	Carnielli et al. (2018)	SRS3882355
MIX_MA_05A	NA	MHOM_BR_05_MA05A	Maranhão, Brazil	NO	WGS	60.1	Carnielli et al. (2018)	SRS3882352
HTZ_MT_3134	3134	MCAN_BR_2009_GRANDÃO I	Mato Grosso, Brazil	ca. 50%	WGS	144.1	This study	SRR12506696
HTZ_MT_3135	3135	MCAN_BR_2009_GRANDÃO II	Mato Grosso, Brazil	ca. 50%	WGS	160.8	This study	SRR12506695
HTZ_MT_3137	3137	MCAN_BR_2009_SOL	Mato Grosso, Brazil	ca. 50%	WGS	163.3	This study	SRR12506693
HTZ_MT_3224	3224	MCAN_BR_2010_GUG	Mato Grosso, Brazil	ca. 50%	WGS	194.3	This study	SRR12506692
MIX_PI_04A	NA	MHOM/BR/05/PI04A	Piauí, Brazil	NO	WGS	67.8	Carnielli et al. (2018)	SRS3882340
MIX_PI_05A	NA	MHOM/BR/06/PI05A	Piauí, Brazil	ca. 75%	WGS	59.5	Carnielli et al. (2018)	SRS3882339
Del_RN_3330	3330	MHOM/BR/2011/Diag 1367	Rio Grande do Norte, Brazil	YES	PCR	NA	NA	NA
Del_RN_3336	3336	MHOM/BR/2011/TC 03	Rio Grande do Norte, Brazil	YES	PCR	NA	NA	NA
Del_RN_3339	3339	MHOM/BR/2011/TC 18	Rio Grande do Norte, Brazil	YES	PCR	NA	NA	NA
Del_RN_3340	3340	MHOM/BR/2011/TC 28	Rio Grande do Norte, Brazil	YES	PCR	NA	NA	NA
Del_RN_3341	3341	MHOM/BR/2011/TC 50	Rio Grande do Norte, Brazil	YES	PCR	NA	NA	NA
Del_RN_3342	3342	MHOM/BR/2011/TC 65	Rio Grande do Norte, Brazil	YES	PCR	NA	NA	NA
Del_RN_3343	3343	MHOM/BR/2011/TC 95	Rio Grande do Norte, Brazil	YES	PCR	NA	NA	NA
MIX_PI_08A	NA	MHOM/BR/05/PI08A	Piauí, Brazil	ca. 75%	WGS	66.4	Carnielli et al. (2018)	SRS3882336
MIX_PI_09A	NA	MHOM/BR/05/PI09A	Piauí, Brazil	NO	WGS	88.7	Carnielli et al. (2018)	SRS3882337
MIX_PI_10A	NA	MHOM/BR/06/PI10A	Piauí, Brazil	NO	WGS	118.0	Carnielli et al. (2018)	SRS3882338
HTZ_PI_2949	2949	MCAN_BR_2004_LIBPI-18	Piauí, Brazil	ca. 50%	WGS	33.4	This study	SRR12506691
HTZ_SP_3254	3254	MCAN_BR_2009_CLV17	São Paulo, Brazil	ca. 50%	WGS	29.5	This study	SRR12506690
NonDel_ES_1345	NA	LLM1345p2	Comunidad de Madrid, Spain	NO	WGS	110.5	This study	SRR12506676
NonDel_ES_1356	NA	LLM1356p2	Comunidad de Madrid, Spain	NO	WGS	131.8	This study	SRR12506675
NonDel_ES_JPCM5	NA	MCAN/ES/98/LLM-724	Comunidad de Madrid, Spain	NO	WGS	128.7	This study	SRR12506674
NonDel_FR_1	NA	MCAN_FR_1987_RM1	Marseille, France	NO	WGS	62.0	Franssen et al. (2020)	ERS097142
NonDel_FR_103	NA	MHOM_FR_99_CRE103	Corsica, France	NO	WGS	99.1	WSI (unpublished)	ERS104326
NonDel_FR_114	NA	MHOM_FR_1995_LPN114	Côte d'Azur, France	NO	WGS	80.1	Franssen et al. (2020)	ERS066263
NonDel_FR_161	NA	MHOM_FR_1996_LPM161	Provence, France	NO	WGS	72.5	Franssen et al. (2020)	ERS104318
NonDel_FR_2652	NA	MHOM_FR_93_LEM2652	Pyrenees Orientales, France	NO	WGS	86.4	WSI (unpublished)	ERS104317
NonDel_FR_47	NA	MHOM_FR_1962_LRC-L47	ND, France	NO	WGS	59.5	Franssen et al. (2020)	ERS066261
NonDel_FR_66	NA	MHOM_FR_1990_LPN66	Côte d'Azur, France	NO	WGS	93.7	Franssen et al. (2020)	ERS104316
NonDel_IT_08	NA	MHOM_IT_2002_ISS2508	Piemonte/Lombardia, Italy	NO	WGS	62.0	Franssen et al. (2020)	ERS104330
NonDel_IT_20	NA	MCAN_IT_2002_ISS2420	Sicily, Italy	NO	WGS	76.4	Franssen et al. (2020)	ERS104327
NonDel_IT_26	NA	MHOM_IT_2002_ISS2426	Campania, Italy	NO	WGS	60.1	Franssen et al. (2020)	ERS104322
NonDel_IT_29	NA	MHOM_IT_2002_ISS2429	Campania, Italy	NO	WGS	84.5	Franssen et al. (2020)	ERS104329
NonDel_IT_74	NA	IPRF_IT_85_ISS174	Abruzzo, Italy	NO	WGS	55.4	Franssen et al. (2020)	ERS097154
NonDel_MA_01A	NA	MHOM_BR_06_MA01A	Maranhão, Brazil	NO	WGS	104.5	Carnielli et al. (2018)	SRS3882356
NonDel_MA_03A	NA	MHOM_BR_06_MA03A	Maranhão, Brazil	NO	WGS	151.6	Carnielli et al. (2018)	SRS3882358
NonDel_MA_082	NA	MHOM_MA_67_ITMAP26	ND, Morocco	NO	WGS	38.4	Franssen et al. (2020)	ERS407440
NonDel_MA_263	NA	MHOM_MA_67_ITMAP-263	ND, Morocco	NO	WGS	53.4	Brotherton et al. (2013)	ERS179382
NonDel_MG_14A	NA	MHOM_BR_05_MG14A	Minas Gerais, Brazil	NO	WGS	84.2	Carnielli et al. (2018)	SRS3882349
NonDel_MS_MAM	NA	MHOM_BR_2003_MAM	Mato Grosso do Sul, Brazil	NO	WGS	73.1	Franssen et al. (2020)	ERS104333
NonDel_MS_2569	2569	MCAN_BR_2003_HUGER	Mato Grosso do Sul, Brazil	NO	WGS	158.3	This study	SRR12506689
NonDel_MS_2664	2664	MCAN_BR_2002_LVV-135	Mato Grosso do Sul, Brazil	NO	WGS	89.6	This study	SRR12506688
NonDel_MS_2665	2665	MCAN_BR_2002_LVV-136	Mato Grosso do Sul, Brazil	NO	WGS	152.5	This study	SRR12506687
NonDel_MS_2666	2666	MCAN_BR_2002_LVV-137	Mato Grosso do Sul, Brazil	NO	WGS	155.3	This study	SRR12506686
NonDel_MS_2668	2668	MCAN_BR_2002_LVV-139	Mato Grosso do Sul, Brazil	NO	WGS	176.3	This study	SRR12506685
NonDel_MS_2669	2669	MCAN_BR_2002_LVV-140	Mato Grosso do Sul, Brazil	NO	WGS	119.4	This study	SRR12506684
NonDel_MS_2671	2671	MCAN_BR_2002_LVV-145	Mato Grosso do Sul, Brazil	NO	WGS	35.3	This study	SRR12506682
NonDel_MS_2688	2688	MCAN_BR_2002_JACK_CUSTEAU	Mato Grosso do Sul, Brazil	NO	WGS	79.1	WSI (unpublished)	ERS104334
NonDel_MS_2702	2702	MHOM_BR_2003_phufms-155	Mato Grosso do Sul, Brazil	NO	WGS	26.8	This study	SRR12506681
NonDel_MS_2935	2935	MHOM_BR_2007_ARL	Mato Grosso do Sul, Brazil	NO	WGS	198.5	This study	SRR12506680
NonDel_MS_3035	3035	MCAN_BR_2007_CG-2	Mato Grosso do Sul, Brazil	NO	WGS	194.4	This study	SRR12506679
NonDel_MT_3210	3210	MCAN_BR_2010_CALSITO I	Mato Grosso, Brazil	NO	WGS	140.7	This study	SRR12506678
NonDel_PA_317	NA	MHOM_PA_1979_WR317	ND, Panama	NO	WGS	87.5	WSI (unpublished)	ERS066266
NonDel_PA_85	NA	MHOM_PA_1978_WR285	ND, Panama	NO	WGS	28.9	Franssen et al. (2020)	ERS097155
NonDel_PI_07A	NA	MHOM/BR/06/PI07A	Piauí, Brazil	NO	WGS	65.0	Carnielli et al. (2018)	SRS3882335
NonDel_PI_12A	NA	MHOM/BR/05/PI12A	Piauí, Brazil	NO	WGS	86.0	Carnielli et al. (2018)	SRS3882334
NonDel_PI_2972	2972	MHOM_BR_2005_742EMS	Piauí, Brazil	NO	WGS	13.8	This study	SRR12506677
NonDel_PT_151	NA	MHOM_PT_94_IMT151	Lisbon, Portugal	NO	WGS	33.4	WSI (unpublished)	ERS742931
NonDel_PT_260	NA	MHOM_PT_2000_IMT260	Lisbon, Portugal	NO	WGS	74.8	Franssen et al. (2020)	ERS066264
