# Supplementary material for: Colonization and genetic diversification processes of Leishmania infantum in the Americas
Source: Commun Biol. 2021 Jan 29;4:139. doi: 10.1038/s42003-021-01658-5 (PMC7846609; doi:10.1038/s42003-021-01658-5)
Supplement: Supplementary file 4 — Supplementary Data 2 [file 42003_2021_1658_MOESM4_ESM.xlsx]

## Sheet: Planilha1
Supplementary Table 2 Boundaries of the > 12 kb deletion on chr31. Start and stop sites (listed in ascending order) are defined as the most downstream and upstream nucleotide positions (respectively) with zero mapping depth between .bam file positions 1,122,000 and 1,136,000. Contiguous upstream and downstream positions of these start and stop sites (repsectively) also have zero mapping depth..
ID	Start site (bp)	Stop site (bp)
Del_PI_3037	1122848	1135079
Del_SP_3257	1122842	1135089
Del_MT_3225	1122817	1135149
Del_MT_3136	1122835	1135150
Del_MT_3227	1122847	1135150
Del_RN_3186	1122848	1135152
Del_RN_3183	1122847	1135155
Del_MT_3219	1122826	1135156
Del_RN_3185	1122848	1135158
Del_RJ_3634	1122751	1135158
Del_PI_03A	1122841	1135160
Del_PI_2976	1122758	1135161
Del_MT_3138	1122843	1135161
Del_RN_3176	1122836	1135161
Del_RN_3178	1122846	1135161
Del_RN_3182	1122847	1135161
Del_MT_3208	1122834	1135161
Del_MT_3209	1122843	1135161
Del_MT_3212	1122848	1135161
Del_MT_3214	1122846	1135161
Del_MT_3223	1122847	1135161
Del_SP_3250	1122815	1135161
Del_RJ_3598	1122847	1135161
Del_MG_11A	1122848	1135161
Del_MG_16A	1122841	1135161
Del_MG_17A	1122842	1135161
Del_MG_18A	1122857	1135161
Del_MG_19A	1122840	1135161
Del_MA_04A	1122847	1135161
Del_RJ_3015	1122834	1135161
Del_HN_336	1122840	1135161
Del_PI_01A	1122847	1135162
Del_RN_3177	1122846	1135163
Del_DF_2898	1122848	1135164
Del_HN_167	1122841	1135164
Del_MA_07A	1122841	1135166
Del_ES_3068	1122847	1135167
Del_MG_15A	1122847	1135167
Del_MG_3379	1122842	1135168
Del_MG_3381	1122805	1135168
Del_RJ_3635	1122842	1135168
Del_RN_3335	1122815	1135169
Del_MG_3378	1122827	1135169
Del_MG_3380	1122846	1135169
Del_MG_12A	1122841	1135169
Del_MG_13A	1122838	1135169
Del_PI_02A	1122848	1135169
Del_RS_3196	1122837	1135174
Del_PI_11A	1122841	1135175
Del_ES_2789	1122839	1135180
Del_SP_3256	1122846	1135181
Del_RN_3184	1122848	1135182
Del_RN_3187	1122845	1135182
Del_DF_2919	1122847	1135197
Del_ES_2788	1122849	1135215
Del_RN_11VLd	1122848	1135346
Del_RN_12VLh	1122848	1135346
Del_RN_13VLh	1122847	1135346
Del_RN_14VLh	1122848	1135346
Del_RN_15VLd	1122856	1135346
Del_RN_16VLd	1122847	1135346
Del_RN_17VLd	1122847	1135346
Del_RN_18Ah	1122848	1135346
Del_RN_19VLh	1122848	1135346
Del_RN_1VLh90	1122847	1135346
Del_RN_20VLh	1122847	1135346
Del_RN_2VLh90	1122883	1135346
Del_RN_3VLh90	1122848	1135346
Del_RN_4VLh90	1122868	1135346
Del_RN_5VLh90	1122848	1135346
Del_RN_6CLh	1122848	1135346
Del_RN_7VLd	1122848	1135346
Del_RN_9Ah	1122847	1135346
