# Supplementary material for: Colonization and genetic diversification processes of Leishmania infantum in the Americas
Source: Commun Biol. 2021 Jan 29;4:139. doi: 10.1038/s42003-021-01658-5 (PMC7846609; doi:10.1038/s42003-021-01658-5)
Supplement: Supplementary file 5 — Supplementary Data 3 [file 42003_2021_1658_MOESM5_ESM.xlsx]

## Sheet: Planilha1
Supplementary Table 3 Gene copy number variation between Del and NonDel L. infantum isolates of the New World. Haploid somy estimates (s) in 89 coding regions differed by more than 0.3 between Del and NonDel groups. This table describes results from the 42 of these 90 regions that appear statistically significant in Mann-Whitney U (MWU) analysis using a Bonferroni-corrected p-value cut-off of 0.0…
Gene ID and product description		MWU	Mean s	Mean s	∆s	ANCOVA	Uniquely mappable (%)
		p-value	in Del	in NonDel		p-value
			(n = 55)	(n = 18)
LinJ.02.0160:LinJ.02:80373:82337:phosphoglycan+beta+1_3+galactosyltransferase+_SCGR4_		0.0004	22180	30810	-0.8630	0.3839	1.93
LinJ.02.0170:LinJ.02:89052:91370:phosphoglycan+beta+1_3+galactosyltransferase+_SCGR3_		0.0004	26400	37940	-11540	0.4152	37.92
LinJ.02.0180:LinJ.02:93807:96398:phosphoglycan+beta+1_3+galactosyltransferase+_SCGR2_		0.0003	15740	20740	-0.5000	0.5721	34.12
LinJ.04.0160:LinJ.04:50165:51751:hypothetical+protein_+conserved+in+leishmania		< 0.0001	0.9600	15960	-0.6370	0.0125	70.55
LinJ.08.0700:LinJ.08:301452:302054:amastin-like+protein		< 0.0001	0.8250	13770	-0.5520	0.0001	0.00
LinJ.08.0710:LinJ.08:306082:306684:amastin-like+protein		0.0001	0.8570	13030	-0.4470	0.0079	0.00
LinJ.10.0490:LinJ.10:206839:208638:GP63_+leishmanolysin+_GP63-1_		0.0001	112940	83450	29490	0.4722	0.00
LinJ.10.0500:LinJ.10:209886:211685:GP63_+leishmanolysin_metallo-peptidase_+Clan+MA_M__+Family+M8+_GP63-2_		0.0001	110570	81720	28850	0.3610	0.00
LinJ.10.0510:LinJ.10:212954:214879:GP63_+leishmanolysin_metallo-peptidase_+Clan+MA_M__+Family+M8+_GP63-3_		< 0.0001	23750	16110	0.7650	0.1451	63.64
LinJ.10.0520:LinJ.10:216085:218376:GP63_+leishmanolysin_metallo-peptidase_+Clan+MA_M__+Family+M8+_GP63-3_		< 0.0001	36430	22390	14040	0.0642	29.38
LinJ.10.0521:LinJ.10:220045:220938:hypothetical+protein_+unknown+function		0.0001	40800	29580	11220	0.0615	100.00
LinJ.10.0530:LinJ.10:222401:224197:GP63_+leishmanolysin_metallo-peptidase_+Clan+MA_M__+Family+M8+_GP63-4_		0.0002	17590	14110	0.3480	0.1868	33.74
LinJ.15.0730:LinJ.15:282530:286768:hypothetical+protein		< 0.0001	48650	66360	-17710	0.1775	2.62
LinJ.15.1240:LinJ.15:489392:490867:nucleoside+transporter+1_+putative		< 0.0001	0.8970	0.5210	0.3760	< 0.0001	0.00
LinJ.15.1250:LinJ.15:493117:494592:nucleoside+transporter+1_+putative		< 0.0001	0.9040	0.5850	0.3190	< 0.0001	0.00
LinJ.19.0030:LinJ.19:7832:8239:histone+H2B		0.0002	18520	14110	0.4400	0.9973	40.79
LinJ.19.0040:LinJ.19:8691:9014:histone+H2B		0.0001	16770	13340	0.3430	0.5829	26.01
LinJ.23.1330:LinJ.23:531423:533402:hypothetical+protein_+unknown+function		< 0.0001	0.5280	0.8580	-0.3300	0.5873	4.14
LinJ.23.1340:LinJ.23:534939:536918:hypothetical+protein_+unknown+function		< 0.0001	0.5710	0.8800	-0.3090	0.5916	4.35
LinJ.26.0100:LinJ.26:24208:25278:hypothetical+protein_+conserved		0.0005	11170	15740	-0.4560	0.6186	10.47
LinJ.26.snoRNA18:LinJ.26:695914:695973:LM26Cs2H2		< 0.0001	13840	10630	0.3210	0.3624	0.00
LinJ.27.0220:LinJ.27:52294:53238:hypothetical+protein_+conserved		< 0.0001	10570	16950	-0.6380	0.0342	100.00
LinJ.27.0230:LinJ.27:54073:54636:hypothetical+protein_+conserved		0.0001	10820	17550	-0.6730	0.0384	100.00
LinJ.28.0610:LinJ.28:211929:213629:major+surface+protease+gp63_+putative_leishmanolysin_+putative		< 0.0001	10310	13660	-0.3350	0.7427	0.00
LinJ.28.2950:LinJ.28:1063717:1065579:heat-shock+protein+hsp70_+putative		< 0.0001	20600	23980	-0.3380	0.1473	0.00
LinJ.28.3000:LinJ.28:1078481:1080445:heat-shock+protein+hsp70_+putative		< 0.0001	20390	23490	-0.3100	0.3610	0.00
LinJ.28.3060:LinJ.28:1094771:1096981:heat-shock+protein+hsp70_+putative		< 0.0001	21350	25150	-0.3790	0.3960	2.67
LinJ.29.1880:LinJ.29:803599:805374:paraflagellar+rod+protein+1D_+putative		< 0.0001	24860	21690	0.3170	< 0.0001	0.00
LinJ.29.1890:LinJ.29:807645:809432:paraflagellar+rod+protein+1D_+putative		0.0001	25870	22600	0.3270	0.0001	0.06
LinJ.30.2990:LinJ.30:1081801:1082886:glyceraldehyde+3-phosphate+dehydrogenase_+glycosomal		< 0.0001	10080	13920	-0.3830	0.0022	0.00
LinJ.30.3000:LinJ.30:1083609:1084694:glyceraldehyde+3-phosphate+dehydrogenase_+glycosomal		< 0.0001	0.9980	14510	-0.4530	0.0221	0.00
LinJ.31.1470:LinJ.31:655800:657122:hypothetical+protein_+unknown+function		< 0.0001	11220	18260	-0.7040	0.1780	100.00
LinJ.31.2370:LinJ.31:1123458:1124504:3%27-nucleotidase%2Fnuclease_+putative		< 0.0001	0.0010	0.9850	-0.9850	< 0.0001	97.23
LinJ.31.2380:LinJ.31:1126381:1127517:3%27-nucleotidase%2Fnuclease+precursor_+putative		< 0.0001	0.0000	0.9900	-0.9900	< 0.0001	97.45
LinJ.31.2390:LinJ.31:1128003:1130729:helicase-like+protein		< 0.0001	0.0000	10160	-10160	< 0.0001	100.00
LinJ.31.2400:LinJ.31:1133533:1134582:3_2-trans-enoyl-CoA+isomerase_+mitochondrial+precursor_+putative		< 0.0001	0.0120	0.9780	-0.9660	< 0.0001	33.46
LinJ.32.3110:LinJ.32:1163891:1164346:nucleoside+diphosphate+kinase+b		< 0.0001	11180	0.7250	0.3930	0.0159	25.27
LinJ.33.0360:LinJ.33:117668:119770:heat+shock+protein+83+_HSP83-2_		0.0004	59000	62400	-0.3390	0.5122	0.00
LinJ.35.0490:LinJ.35:150339:168242:proteophosphoglycan+ppg4		0.0005	16420	20680	-0.4260	0.3840	9.28
LinJ.35.0520:LinJ.35:206553:214586:proteophosphoglycan+ppg4		0.0005	18450	23600	-0.5150	0.1763	1.01
LinJ.35.0550:LinJ.35:239069:241789:proteophosphoglycan+ppg1		0.0002	14800	18120	-0.3320	0.5309	10.48
LinJ.36.snoRNA1:LinJ.36:933685:933707:LM36C3C3		0.0005	26750	23050	0.3700	0.9473	0.00
