# Supplementary material for: Colonization and genetic diversification processes of Leishmania infantum in the Americas
Source: Commun Biol. 2021 Jan 29;4:139. doi: 10.1038/s42003-021-01658-5 (PMC7846609; doi:10.1038/s42003-021-01658-5)
Supplement: Supplementary file 6 — Supplementary Data 4 [file 42003_2021_1658_MOESM6_ESM.xlsx]

## Sheet: Planilha1
Supplementary Table 4 Short insertion-deletion and single-nucleotide variants present in all Del isolates but not in all NonDel L. infantum isolates of the New World. Variant effect and impact was determined by SNPEff using the JPCM5 annotation file available at https://tritrypdb.org/common/downloads/release-33/LinfantumJPCM5/gff/data/. Abbreviations: chr. (chromosome); pos. (position); single-nu…
Chr.	Pos.	Type	Effect	Impact	Affected gene ID	Product Description
25	79004	INDEL	disruptive inframe deletion	moderate	LinJ.25.0280	hypothetical protein - conserved
27	36142	INDEL	frameshift variant	low	LinJ.27.0140	hypothetical protein - conserved
2	284601	SNP	missense variant	moderate	LinJ.02.0580	hypothetical protein - conserved
8	76409	SNP	missense variant	moderate	LinJ.08.0210	inositol phosphosphingolipid phospholipase C-Like
10	213490	SNP	missense variant	moderate	LinJ.10.0510	GP63 - leishmanolysin
13	560852	SNP	missense variant	moderate	LinJ.13.1480	hypothetical protein - conserved
14	27920	SNP	missense variant	moderate	LinJ.14.0100	hypothetical protein - conserved
14	448465	SNP	missense variant	moderate	LinJ.14.1130	dynein heavy chain - putative
14	532704	SNP	missense variant	moderate	LinJ.14.1300	hypothetical protein - conserved
16	132446	SNP	synonymous variant	low	LinJ.16.0370	hypothetical protein - conserved
17	57639	SNP	synonymous variant	low	LinJ.17.0140	receptor-type adenylate cyclase - putative
18	46363	SNP	missense variant	moderate	LinJ.18.0140	Domain of unknown function DUF21 - putative
18	246206	SNP	missense variant	moderate	LinJ.18.0610	Zn-finger in Ran binding protein and others/FYVE zinc finger containing protein - putative
19	126972	SNP	missense variant	moderate	LinJ.19.0330	intraflagellar transport protein 80 - putative
22	295409	SNP	synonymous variant	low	LinJ.22.0660	5'a2rel-related protein
22	295589	SNP	stop gained	high	LinJ.22.0660	5'a2rel-related protein
22	570468	SNP	synonymous variant	low	LinJ.22.1350	ATP-dependent DEAD/H RNA helicase - putative
26	923932	SNP	synonymous variant	low	LinJ.26.2400	Fibronectin type III domain containing protein - putative
27	461406	SNP	synonymous variant	low	LinJ.27.0950	hypothetical protein - conserved
28	276690	SNP	missense variant	moderate	LinJ.28.0770	Sas10/Utp3/C1D family/Sas10 C-terminal domain containing protein - putative
29	117964	SNP	missense variant	moderate	LinJ.29.0360	hypothetical protein - conserved
29	259409	SNP	missense variant	moderate	LinJ.29.0730	hypothetical protein - conserved
29	432730	SNP	missense variant	moderate	LinJ.29.1200	hypothetical protein - conserved
30	337551	SNP	synonymous variant	low	LinJ.30.1080	hypothetical protein - conserved
31	815200	SNP	missense variant	moderate	LinJ.31.1790	hypothetical protein - conserved
32	166359	SNP	missense variant	moderate	LinJ.32.0430	Kinesin motor domain/MORN repeat - putative
32	753608	SNP	synonymous variant	low	LinJ.32.2030	Vitamin B6 photo-protection and homoeostasis - putative
33	277519	SNP	missense variant	moderate	LinJ.33.0840	NLI interacting factor-like phosphatase - putative
33	804784	SNP	missense variant	moderate	LinJ.33.2150	hypothetical protein - conserved
33	1228999	SNP	missense variant	moderate	LinJ.33.3040	hypothetical protein - conserved
33	1310102	SNP	synonymous variant	low	LinJ.33.3130	hypothetical protein - conserved
33	1329486	SNP	missense variant	moderate	LinJ.33.3160	hypothetical protein - conserved
34	8751	SNP	synonymous variant	low	LinJ.34.0020	hypothetical protein - conserved
34	1149856	SNP	missense variant	moderate	LinJ.34.2680	regulatory subunit of protein kinase a-like protein
35	578928	SNP	synonymous variant	low	LinJ.35.1390	mitochondrial processing peptidase - beta subunit - putative
35	779019	SNP	synonymous variant	low	LinJ.35.1980	U3 small nucleolar RNA-associated protein 6 - putative
35	872261	SNP	missense variant	moderate	LinJ.35.2180	hypothetical protein - conserved
36	1595079	SNP	missense variant	moderate	LinJ.36.4410	Arrestin (or S-antigen) - N-terminal domain/Arrestin N terminal like - putative
36	2194829	SNP	synonymous variant	low	LinJ.36.6000	tRNA pseudouridine synthase TruD - putative
36	2239961	SNP	missense variant	moderate	LinJ.36.6120	a44l protein-like protein
36	2318978	SNP	missense variant	moderate	LinJ.36.6300	COG (conserved oligomeric Golgi) complex component - COG2/Domain of unknown function (DUF3510) - putative
36	2353499	SNP	missense variant	moderate	LinJ.36.6400	hypothetical protein - conserved
36	2389221	SNP	missense variant	moderate	LinJ.36.6500	hypothetical protein - conserved
