# Supplementary material for: Colonization and genetic diversification processes of Leishmania infantum in the Americas
Source: Commun Biol. 2021 Jan 29;4:139. doi: 10.1038/s42003-021-01658-5 (PMC7846609; doi:10.1038/s42003-021-01658-5)
Supplement: Supplementary file 7 — Supplementary Data 5 [file 42003_2021_1658_MOESM7_ESM.xlsx]

## Sheet: Planilha1
Supplementary Table 5 Short insertion-deletion and single-nucleotide variants prevalent (> 70%) in Del but uncommon (< 50%) in NonDel isolates of the New World. Variant effect and impact was determined by SNPEff using the JPCM5 annotation file available at https://tritrypdb.org/common/downloads/release-33/LinfantumJPCM5/gff/data/. Abbreviations: chr. (chromosome); pos. (position); single-nucleoti…
Chr.	Pos.	Type	Present	Effect	Impact	Affected gene ID	Product Description
			in all Del isolates?
2	284601	SNP	yes	missense variant	moderate	LinJ.02.0580	hypothetical protein - conserved
8	76409	SNP	yes	missense variant	moderate	LinJ.08.0210	inositol phosphosphingolipid phospholipase C-Like
10	213490	SNP	yes	missense variant	moderate	LinJ.10.0510	GP63 - leishmanolysin
13	560852	SNP	yes	missense variant	moderate	LinJ.13.1480	hypothetical protein - conserved
14	27920	SNP	yes	missense variant	moderate	LinJ.14.0100	hypothetical protein - conserved
14	448465	SNP	yes	missense variant	moderate	LinJ.14.1130	dynein heavy chain - putative
14	532704	SNP	yes	missense variant	moderate	LinJ.14.1300	hypothetical protein - conserved
16	132446	SNP	yes	synonymous variant	low	LinJ.16.0370	hypothetical protein - conserved
18	46363	SNP	yes	missense variant	moderate	LinJ.18.0140	Domain of unknown function DUF21 - putative
18	246206	SNP	yes	missense variant	moderate	LinJ.18.0610	Zn-finger in Ran binding protein and others/FYVE zinc finger containing protein - putative
19	126972	SNP	yes	missense variant	moderate	LinJ.19.0330	intraflagellar transport protein 80 - putative
22	570468	SNP	yes	synonymous variant	low	LinJ.22.1350	ATP-dependent DEAD/H RNA helicase - putative
26	923932	SNP	yes	synonymous variant	low	LinJ.26.2400	Fibronectin type III domain containing protein - putative
27	461406	SNP	yes	synonymous variant	low	LinJ.27.0950	hypothetical protein - conserved
28	276690	SNP	yes	missense variant	moderate	LinJ.28.0770	Sas10/Utp3/C1D family/Sas10 C-terminal domain containing protein - putative
29	117964	SNP	yes	missense variant	moderate	LinJ.29.0360	hypothetical protein - conserved
29	259409	SNP	yes	missense variant	moderate	LinJ.29.0730	hypothetical protein - conserved
29	432730	SNP	yes	missense variant	moderate	LinJ.29.1200	hypothetical protein - conserved
30	337551	SNP	yes	synonymous variant	low	LinJ.30.1080	hypothetical protein - conserved
31	815200	SNP	yes	missense variant	moderate	LinJ.31.1790	hypothetical protein - conserved
32	753608	SNP	yes	synonymous variant	low	LinJ.32.2030	Vitamin B6 photo-protection and homoeostasis - putative
33	277519	SNP	yes	missense variant	moderate	LinJ.33.0840	NLI interacting factor-like phosphatase - putative
33	804784	SNP	yes	missense variant	moderate	LinJ.33.2150	hypothetical protein - conserved
33	1228999	SNP	yes	missense variant	moderate	LinJ.33.3040	hypothetical protein - conserved
33	1310102	SNP	yes	synonymous variant	low	LinJ.33.3130	hypothetical protein - conserved
33	1329486	SNP	yes	missense variant	moderate	LinJ.33.3160	hypothetical protein - conserved
34	8751	SNP	yes	synonymous variant	low	LinJ.34.0020	hypothetical protein - conserved
34	1149856	SNP	yes	missense variant	moderate	LinJ.34.2680	regulatory subunit of protein kinase a-like protein
35	578928	SNP	yes	synonymous variant	low	LinJ.35.1390	mitochondrial processing peptidase - beta subunit - putative
35	779019	SNP	yes	synonymous variant	low	LinJ.35.1980	U3 small nucleolar RNA-associated protein 6 - putative
35	872261	SNP	yes	missense variant	moderate	LinJ.35.2180	hypothetical protein - conserved
36	1595079	SNP	yes	missense variant	moderate	LinJ.36.4410	Arrestin (or S-antigen) - N-terminal domain/Arrestin N terminal like - putative
36	2194829	SNP	yes	synonymous variant	low	LinJ.36.6000	tRNA pseudouridine synthase TruD - putative
36	2239961	SNP	yes	missense variant	moderate	LinJ.36.6120	a44l protein-like protein
36	2318978	SNP	yes	missense variant	moderate	LinJ.36.6300	COG (conserved oligomeric Golgi) complex component - COG2/Domain of unknown function (DUF3510) - putative
36	2353499	SNP	yes	missense variant	moderate	LinJ.36.6400	hypothetical protein - conserved
36	2389221	SNP	yes	missense variant	moderate	LinJ.36.6500	hypothetical protein - conserved
10	527755	SNP	no	missense variant	moderate	LinJ.10.1420	Protein of unknown function (DUF1861) - putative
11	512816	SNP	no	missense variant	moderate	LinJ.11.1240	ATP-binding cassette protein subfamily A, member 4, putative
15	361793	SNP	no	missense variant	moderate	LinJ.15.0870	Putative methyltransferase/GDP dissociation inhibitor - putative
16	215250	SNP	no	synonymous variant	low	LinJ.16.0590	carbamoyl-phosphate synthase - putative
18	461497	SNP	no	synonymous variant	low	LinJ.18.1120	Multisite-specific tRNA:(cytosine-C(5))-methyltransferase - putative
19	250811	SNP	no	synonymous variant	low	LinJ.19.0590	protein kinase - putative
24	60769	SNP	no	missense variant	moderate	LinJ.24.0250	hypothetical protein - conserved
24	288610	SNP	no	synonymous variant	low	LinJ.24.0810	hypothetical protein - conserved
24	375050	SNP	no	synonymous variant	low	LinJ.24.1080	AKAP7 2'5' RNA ligase-like domain containing protein - putative
24	396569	SNP	no	missense variant	moderate	LinJ.24.1130	formin-like protein
25	460586	SNP	no	missense variant	moderate	LinJ.25.1230	modification methylase-like protein
25	760791	SNP	no	missense variant	moderate	LinJ.25.2090	2 -4-dihydroxyhept-2-ene-1 -7-dioic acid aldolase - putative
26	158632	SNP	no	missense variant	moderate	LinJ.26.0560	spliced leader RNA PSE-promoter transcription factor - putative
31	640893	SNP	no	missense variant	moderate	LinJ.31.1450	hypothetical protein - conserved
31	1254441	SNP	no	missense variant	moderate	LinJ.31.2680	RNA polymerase ii largest subunit
31	1380994	SNP	no	missense variant	moderate	LinJ.31.3080	acetyl-CoA carboxylase - putative
32	439198	SNP	no	synonymous variant	low	LinJ.32.1160	exportin 1 - putative
32	1040642	SNP	no	missense variant	moderate	LinJ.32.2790	SpoU rRNA Methylase family - putative
32	1077100	SNP	no	missense variant	moderate	LinJ.32.2890	Guanine nucleotide exchange factor in Golgi transport N-terminal/Sec7 domain containing protein - putative
34	461911	SNP	no	missense variant	moderate	LinJ.34.1110	uracil phosphoribosyltransferase - putative
35	1558774	SNP	no	synonymous variant	low	LinJ.35.4020	predicted zinc finger protein
35	1885700	SNP	no	synonymous variant	low	LinJ.35.4960	hypothetical protein - conserved
35	1941935	SNP	no	missense variant	moderate	LinJ.35.5080	SPRY domain/HECT-domain (ubiquitin-transferase)
25	79004	INDEL	yes	disruptive inframe deletion	moderate	LinJ.25.0280	hypothetical protein - conserved
27	36142	INDEL	yes	frameshift variant	high	LinJ.27.0140	hypothetical protein - conserved
36	643759	INDEL	no	disruptive inframe deletion	moderate	LinJ.36.1720	universal minicircle sequence binding protein - putative
