# Supplementary material for: Colonization and genetic diversification processes of Leishmania infantum in the Americas
Source: Commun Biol. 2021 Jan 29;4:139. doi: 10.1038/s42003-021-01658-5 (PMC7846609; doi:10.1038/s42003-021-01658-5)
Supplement: Supplementary file 8 — Supplementary Data 6 [file 42003_2021_1658_MOESM8_ESM.xlsx]

## Sheet: Planilha1
Supplementary Table 6 Significant heterozygosity increases in HTZ L. infantum groups. The Kruskall-Wallis rank sum test indicates that genome-wide inbreeding coefficients (FIS values) differ among Del, HTZ, MIX and New World (NW) NonDel groups (p-value < 0.001). This table lists FIS medians and p-values from post-hoc pairwise comparisons using the Tukey and Kramer (Nemenyi) test. Results indicate…
Group	Median FIS		Median Het.	vs. Del		vs. HTZ	vs. MIX		vs. NW NonDel
Del	0.083		277	-		-	-		-
HTZ	-0.672		499	< 0.001		-	-		-
MIX	0.048		299	0.51680		0.22694	-		-
NW NonDel	0.137		265.5	0.65789		< 0.001	0.22844		-
