# Supplementary material for: Colonization and genetic diversification processes of Leishmania infantum in the Americas
Source: Commun Biol. 2021 Jan 29;4:139. doi: 10.1038/s42003-021-01658-5 (PMC7846609; doi:10.1038/s42003-021-01658-5)
Supplement: Supplementary file 9 — Supplementary Data 7 [file 42003_2021_1658_MOESM9_ESM.xlsx]

## Sheet: Results
96fast
SYBR_GREEN
Not Started
sds7500fast
ROX
Sample Name	RQ 1	RQ 2	RQ 3	Avarage RQ	SD	ΔCт Mean 1	ΔCт Mean 2	ΔCт Mean 3	Avage	SD
2666	1	1	1	1	0	-0.0597006	-0.654019	-0.189259	-0.300993	0.255169
2949 G1	0.211108	0.254797	0.374898	0.280268	0.0599722	2.18425	1.31856	1.22617	1.57633	0.431516
2949 F7	0.572311	0.238948	0.484203	0.43182	0.122149	0.745429	1.41121	0.857057	1.00457	0.291132
3134	0.610382	0.409101	0.392186	0.470556	0.0858339	0.652515	0.635451	1.16113	0.816366	0.243886
3134 D3	0.516934	2.54865	0.447053	1.17088	0.84407	0.892248	-2.00375	0.972223	-0.0464265	1.38442
2949	0.565792	0.472207	0.555471	0.531157	0.036283	0.761957	0.42849	0.658957	0.616468	0.139413
3134 E6	0.426487	0.222616	0.456129	0.368411	0.0898938	1.16972	1.51335	0.943226	1.20877	0.234385
2949 B2	0.546791	0.383513	0.298026	0.409443	0.0893737	0.811238	0.728635	1.55723	1.03237	0.372663
3134 C3	0.0391048	0.228966	0.453316	0.240462	0.146615	4.61681	1.47277	0.952151	2.34724	1.61884
2949 C1	0.567228	0.386667	0.462319	0.472071	0.0641165	0.7583	0.716817	0.923782	0.799633	0.0894051
3134 C4	0.477101	0.893895	0.449299	0.606765	0.176105	1.00793	-0.492196	0.964994	0.493578	0.697267
2949 G7	0.580003	0.362341	0.531098	0.491147	0.0807504	0.726166	0.810561	0.723691	0.753473	0.0403803
3134 G2	0.502157	0.368569	0.501262	0.45733	0.0543552	0.934088	0.785973	0.807104	0.842388	0.0654129
2949 D1	0.590354	0.366898	0.504348	0.4872	0.0796985	0.700646	0.792529	0.79825	0.763808	0.0447235
Singleplex
2330
1
2666
