# Supplementary material for: Colonization and genetic diversification processes of Leishmania infantum in the Americas
Source: Commun Biol. 2021 Jan 29;4:139. doi: 10.1038/s42003-021-01658-5 (PMC7846609; doi:10.1038/s42003-021-01658-5)
Supplement: Supplementary file 10 — Supplementary Data 8 [file 42003_2021_1658_MOESM10_ESM.xlsx]

## Sheet: Figure_6_a
	Samples
	NonDel_MS_2666	NonDel_PI_2972	NonDel_MS_2664	NonDel_SC_3737	NonDel_MT_3210	HTZ_MT_3134	HTZ_3134 B1	HTZ_2949 B2	Del_RJ_3598	Del_SC_3729	Del_PI_2976	Del_MT_3223
Ecto-3'nucleotidase activity (nmol Pi x h-1x 10-7cells) experimental replicates)	240.47	458.8	335.44	526.59	248.37	510.7	171.61	184.11	73.53	0	24.05	73.36
	286.7	212	467.03	490.09	591.89	413.91	94.44	152.14	1.4	5.08	5.87	21.51
	503.59	388.11	137.62	770.57	196.75	118.351	137.67	99.37	6.8	8.28	0	18.97
	222.51	346.98	130.62		172.53	171.61			0			0
	221.22	273.649	278.85		191.64	137.67			17.4386			0
	177.85		211.825			238.07						0
	259.25					118.351
	234.9

## Sheet: Figure_6_b
	NonDel_MS_2666	NonDel_PI_2972	Del_RJ_3598	Del_RJ_3634
Ecto- ATPase Activity (nmol Pi x h-1x 10-7cells)	27.87	25.91	43.47	47.17
	36.54	36.17	53.69	31.6
	28.8	30.57	37.12	55.74
	21.17	18.28	60.38	38.22
		18.28		39.34
		26.06
